# Supplementary material for: iMFP-LG: Identify Novel Multi-functional Peptides Using Protein Language Models and Graph-based Deep Learning
Source: Genomics Proteomics Bioinformatics. 2024 Nov 25;22(6):qzae084. doi: 10.1093/gpbjnl/qzae084 (PMC12011362; doi:10.1093/gpbjnl/qzae084)
Supplement: qzae084_Supplementary_Data [file qzae084_supplementary_data.zip]

Archive with 12 entries (12 files):
- Figure S1.jpg
- Figure S4.jpg
- Table S4.docx
- supplementary material captions.docx
- Table S6.docx
- Table S3.docx
- Table S7.docx
- Figure S3.jpg
- Table S5.docx
- Table S2.docx
- Figure S2.jpg
- Table S1.docx
